# Supplementary material for: Association between psychotropic drug prescription and suicide rates in Scotland: population study
Source: BJPsych Bull. 2023 Apr;47(2):68–70. doi: 10.1192/bjb.2021.88 (PMC10063996; doi:10.1192/bjb.2021.88)
Supplement: Supplementary file 1 [file bjbsup.zip]

Archive with 3 entries (3 files):
- S2056469421000887sup001.pdf
- S2056469421000887sup002.pdf
- S2056469421000887sup003.pdf
